# Supplementary material for: Joint super-resolution and synthesis of 1 mm isotropic MP-RAGE volumes from clinical MRI exams with scans of different orientation, resolution and contrast
Source: Neuroimage. 2021 Aug 15;237:118206. doi: 10.1016/j.neuroimage.2021.118206 (PMC8354427; doi:10.1016/j.neuroimage.2021.118206)
Supplement: Supplementary Data S2 — Supplementary Raw Research Data. This is open data under the CC BY license http://creativecommons.org/licenses/by/4.0/ [file mmc2.csv]

Label	Background	Third ventricle	Fourth ventricle	Brainstem	Cerebrospinal fluid	Fifth ventricle	Optic chiasm	Skull	Head / extracerebral	Eye fluid	Cerebral white matter	Cerebral Cortex	Lateral ventricle	Inferior lateral ventricle	Cerebellar white matter	Cerebellar cortex	Thalamus	Caudate	Putamen	Pallidum	Hippocampus	Amygdala	Accumbens area	Ventral diencephalon	Vessel	Choroid plexus
ADNI - T1
mean of means	0.7	56	57.5	191.9	52.8	47.9	191.6	28.6	135.5	21.8	178.8	118.4	37.9	58.3	187.5	129.6	172.7	144.2	159.5	196.9	137	136.4	147.9	199.6	105.1	82.2
stds of means	0.9	23.4	19.5	33.3	16.4	79	30.5	11.9	21.6	6.1	35.5	25.4	14.1	31.9	35.1	25.4	25.9	20.3	24.7	31.5	20.6	20.3	20.9	30.5	18.1	21.9
mean of stds	2.2	21.3	25.7	14.5	27.7	11.3	26.4	24.8	64.6	13.9	18.3	21.3	14.7	23.6	16.6	24.1	18.3	17.3	14.4	12.3	20.2	15.3	12.3	17.2	19.8	25.7
stds of stds	3.2	16.6	15	2.8	8	24.9	6.7	10.3	27.1	4.9	5.1	5.3	13.5	9.7	4.8	5.1	4.7	8	4.9	3.4	5.5	4.3	4.7	4.5	8.9	5.8
ADNI - FLAIR
mean of means	1.3	58	58	135.3	58	58	124.1	39.1	110.6	23.1	124.4	111	58	58	124.4	111	129	121.7	104.5	122.5	128.3	146.1	134.8	123	58	72.5
stds of means	2	19.5	19.5	27.6	19.5	19.5	29.1	21	16.7	12.7	26.1	29.3	19.5	19.5	26.1	29.3	22.4	35	29	30.4	46.4	35.2	33.8	26.7	19.5	24.5
mean of stds	2.5	28.3	28.3	13	28.3	28.3	12.1	31.1	71.2	21.2	14.4	19.8	28.3	28.3	14.4	19.8	14.8	20.7	15.3	8.7	23.3	17.8	23.2	12.5	28.3	22.8
stds of stds	2.8	14.2	14.2	6.5	14.2	14.2	6	15.6	35.6	10.6	7.2	9.9	14.2	14.2	7.2	9.9	7.4	10.3	7.6	4.4	11.7	8.9	11.6	6.3	14.2	11.4
MGH - scout
mean of means	1.1	60.3	57.7	98.7	57.1	76	92.6	19	57.1	41.1	100	80.1	53.5	65.3	102.9	86.3	94.2	83.7	91.4	104	79.9	78.7	84	102.7	78.6	70.2
stds of means	4.2	23.5	19.3	4.8	10	50.1	5.8	6.6	13.7	5.5	4	4.3	31.6	14.8	6.4	6.6	6.8	8.8	5.1	7.1	5.8	5.2	6.6	5.9	4.8	18.1
mean of stds	3.2	28.5	38.5	11	27.4	5.2	16.1	26	71.4	17.8	15.5	19.9	36.4	23.1	11.9	16.2	16.9	13	9.6	8.5	15.1	11.9	10.1	12.3	6	26
stds of stds	2.8	8.4	6.7	2.4	3	3.7	6.5	6.5	8.9	4.3	3.6	3.4	13.9	5.5	3	3.6	5.3	3.8	2.5	2.5	2.7	2.4	3	2.7	4.5	5
MGH - FLAIR
mean of means	1	85.8	91.2	102.2	64.3	88.5	72.9	25.2	43.6	35.4	100	105.7	56.9	102.4	116.7	128.9	102.8	104.6	107.7	78.8	119.1	124.9	130.5	92.9	110	102.8
stds of means	4.1	56.4	45.7	11.9	27.8	4	33.2	8.2	8.3	39.7	4	12.1	72.8	28.2	10.2	14.3	9.9	34.7	13.7	15.3	9.3	12.7	13	11.7	22.2	25.1
mean of stds	1.9	82.1	79.2	31	103.1	9.6	31.3	39.4	49	49.6	25.6	38.3	69.1	58.8	26.7	34.1	22.7	50	23.6	25.6	33.7	19.9	25.2	28.9	13.3	54.4
stds of stds	4.1	67.8	68.4	7.6	27.6	4	18.5	14.4	10.5	24.4	5.5	12.7	62.4	45.5	11.6	18	9.3	60.8	6.7	16.3	14.5	6.7	11.1	9	16.2	30
MGH - T2
mean of means	0.7	203.6	184.3	101.8	150.8	75.4	200	68.1	82.6	249.3	100	127	240.1	154.5	110.3	148.2	104.4	141.1	108.6	77	136.1	133.3	137.6	96.9	121.6	165.8
stds of means	4	91.7	131	12.4	42.8	4	58.9	23.5	17.7	63.4	4	13.1	124.6	34.9	9.1	12.8	14.3	67.3	15.8	20	7.8	15.9	16.4	14.6	33.8	61.4
mean of stds	1.8	177.5	178.1	37.7	150.7	6.6	63.5	126.1	147.2	96.7	38.5	67.1	160.6	98	38.6	44.9	34.8	85.2	29.8	29.5	39.2	26.3	33.3	47.3	10.7	139.1
stds of stds	4.1	161.9	183.2	8.7	82.2	4	66.6	29.9	31.3	53.7	8.5	23.8	90.9	101.7	16	17.3	21.6	139.3	8.2	23.8	11.5	8.4	16.9	35.4	13.9	80.3
MGH-T1
mean of means	1.7	79.5	81.1	95.6	71.1	76.5	89.6	46.9	104.8	55.5	100	92.7	76.5	91.4	108.3	106.7	103	99	107.1	107.3	99.2	99	104.6	100.4	97.4	94
stds of means	4.2	25.3	21.5	6.5	6.9	28.3	19.8	20.5	30	7.3	4	4.8	28.3	13.5	8.7	6.4	9.4	13.5	7.7	9.2	6.9	7.2	9.7	9	13.5	17.5
mean of stds	4.3	19.4	32	12	40.6	26.2	22.8	74.5	146.9	16.3	16.1	21.2	26.2	24.2	13.2	15.4	12.2	13	8.4	8.5	13	11	7.5	11.5	16	24.5
stds of stds	5.3	11.7	14.1	5.4	10.9	16.2	29.7	38	48.1	9.1	9	10.6	16.2	14.5	8.2	11.6	11.4	15.2	5.3	5.1	6.8	6.2	5	5.6	10.9	15.5
